# Supplementary material for: The Toxicity Differences of Fluralaner against the Red Imported Fire Ant (Solenopsis invicta) at Different Developmental Stages
Source: Int J Mol Sci. 2023 Oct 26;24(21):15627. doi: 10.3390/ijms242115627 (PMC10649654; doi:10.3390/ijms242115627)
Supplement: Supplementary file 1 [file ijms-24-15627-s001.zip]

Archive with 1 entries (1 files):
- ijms-2660892-supplementary.pdf
